# Supplementary material for: Parkia javanica Edible Pods Reveal Potential as an Anti-Diabetic Agent: UHPLC-QTOF-MS/MS-Based Chemical Profiling, In Silico, In Vitro, In Vivo, and Oxidative Stress Studies
Source: Pharmaceuticals (Basel). 2024 Jul 21;17(7):968. doi: 10.3390/ph17070968 (PMC11280426; doi:10.3390/ph17070968)
Supplement: Supplementary file 1 [file pharmaceuticals-17-00968-s001.zip]

Archive with 1 entries (1 files):
- pharmaceuticals-3084402-supplementary.pdf
